# Supplementary material for: Exploring the Role of Active Functional Microbiota in Flavor Generation by Integrated Metatranscriptomics and Metabolomics during Niulanshan Baijiu Fermentation
Source: Foods. 2023 Nov 15;12(22):4140. doi: 10.3390/foods12224140 (PMC10669994; doi:10.3390/foods12224140)
Supplement: Supplementary file 1 [file foods-12-04140-s001.zip]

Archive with 1 entries (1 files):
- foods-2662739-supplementary.pdf
